# Supplementary material for: BaM-seq and TBaM-seq, highly multiplexed and targeted RNA-seq protocols for rapid, low-cost library generation from bacterial samples
Source: NAR Genom Bioinform. 2023 Mar 3;5(1):lqad017. doi: 10.1093/nargab/lqad017 (PMC9985320; doi:10.1093/nargab/lqad017)
Supplement: lqad017_Supplemental_Files [file lqad017_supplemental_files.zip]

Archive with 3 entries (3 files):
- 230112_supplementary_material.pdf
- Summary_mapped_reads.xlsx
- TBaM-seq primers.xlsx
