# Supplementary material for: BaM-seq and TBaM-seq, highly multiplexed and targeted RNA-seq protocols for rapid, low-cost library generation from bacterial samples
Source: NAR Genom Bioinform. 2023 Mar 3;5(1):lqad017. doi: 10.1093/nargab/lqad017 (PMC9985320; doi:10.1093/nargab/lqad017)
Supplement: lqad017_Supplemental_Files [file lqad017_supplemental_files.zip › Summary_mapped_reads.xlsx]

## Sheet: Sheet1
Sample	Total Reads	% mapped	# mapped	To primer	%	First 20 nt mapped	%	To Primer	%	Never mapped	%
201221_ATCATG	895547	95.33	853769	822646	91.8596	27135	3.02999	24129	2.69433	14643	1.63509
201221_CACGAT	799428	94.46	755127	725601	90.765	26308	3.29085	22039	2.75685	17993	2.25073
201221_CATGTC	1258824	94.04	1183766	1143029	90.8013	40149	3.18941	33702	2.67726	34909	2.77314
201221_CTGGTA	648994	93.1	604239	581177	89.5504	22743	3.50435	17620	2.71497	22012	3.39171
201221_GAGCTT	721331	95.22	686842	661399	91.6915	21506	2.98143	19760	2.73938	12983	1.79987
201221_GATTCG	613097	94.72	580747	559277	91.2216	20608	3.3613	17974	2.93167	11742	1.91519
201221_GCTCAA	285437	94.99	271126	268439	94.0449	7715	2.70287	6533	2.28877	6596	2.31084
201221_GTCTGA	393089	94.43	371194	368103	93.6437	9037	2.29897	7587	1.9301	12858	3.27101
201221_TCACTG	568871	95.11	541081	536213	94.2592	13415	2.35818	11792	2.07288	14375	2.52693
201221_TGCTAG	540086	94.74	511689	506787	93.8345	12657	2.34352	10741	1.98876	15740	2.91435
201221_TGTTGC	685892	96.64	662850	657394	95.8451	14499	2.11389	13555	1.97626	8543	1.24553
201221_TTGAGT	417304	95.41	398140	394828	94.614	13538	3.24416	12330	2.95468	5626	1.34818
210224_1803	525705	70.7844	372117	368794	70.1523	28741	5.46713	25075	4.76979	124847	23.7485
210224_1804	550309	88.9778	489653	486019	88.3175	57784	10.5003	56714	10.3058	2872	0.521889
210224_ACTGCA	223748	90.8813	203345	201652	90.1246	14860	6.6414	12998	5.80921	5543	2.47734
210224_AGAACT	241782	90.5452	218922	217317	89.8814	15611	6.45664	13818	5.71507	7249	2.99816
210224_AGTCAC	440460	91.2165	401772	398997	90.5864	28560	6.48413	25762	5.84889	10128	2.29941
210224_ATCATG	300689	92.8631	279229	277040	92.1351	18808	6.25497	18099	6.01918	2652	0.881974
210224_ATGAAC	726399	88.6576	644008	640008	88.1069	79053	10.8829	76684	10.5567	3338	0.459527
210224_CACGAT	214740	92.1878	197964	196672	91.5861	13659	6.36072	12856	5.98677	3117	1.45152
210224_CATGTC	402654	88.7693	357433	354495	88.0396	30347	7.53674	25372	6.30119	14874	3.69399
210224_CTGGTA	188707	91.7422	173124	171692	90.9834	12715	6.73796	12079	6.40093	2868	1.51982
210224_GAGCTT	209595	93.4235	195811	194360	92.7312	13233	6.3136	13007	6.20578	551	0.262888
210224_GATTCG	267285	93.315	249417	247928	92.7579	17026	6.36998	16727	6.25811	842	0.31502
210224_GCTCAA	114045	93.4087	106528	105906	92.8633	7046	6.17826	6842	5.99939	471	0.412995
210224_GTCTGA	159340	92.8737	147985	146892	92.1878	10220	6.41396	9893	6.20874	1135	0.712313
210224_TATGCG	741269	88.0166	652440	648134	87.4357	85865	11.5835	84955	11.4608	2964	0.399855
210224_TGCTAG	519930	88.7296	461332	457313	87.9566	56291	10.8266	55308	10.6376	2307	0.443714
210224_TGTTGC	570605	88.8949	507239	504033	88.3331	60774	10.6508	59776	10.4759	2592	0.454255
210224_TTGAGT	572351	88.2581	505146	501001	87.5339	64215	11.2195	63506	11.0956	2990	0.522407
