# Supplementary material for: BaM-seq and TBaM-seq, highly multiplexed and targeted RNA-seq protocols for rapid, low-cost library generation from bacterial samples
Source: NAR Genom Bioinform. 2023 Mar 3;5(1):lqad017. doi: 10.1093/nargab/lqad017 (PMC9985320; doi:10.1093/nargab/lqad017)
Supplement: lqad017_Supplemental_Files [file lqad017_supplemental_files.zip › TBaM-seq primers.xlsx]

## Sheet: Sheet1
infB_10	TGCAAGAAATTGAAAGAACGTGA
tyrS_9	ATTCTTGAGCTGACCGTATC
tyrS_8	GATGTCTTCACGCGCTTGGC
tyrS_7	GCGCTTGGGAGATGTTGATGGC
tyrS_5	TGCCCCACTGATCGCTTCCG
tyrS_4	CCCTGCAAGCTGAAAACGGCG
tyrS_2	CTGATTTTCACCGGCCATCA
tyrS_1	TCACTACTGAAAGCCTGGCCGG
polA_9	AATAAGATGACGCCTAGCTG
polA_8	TCTGTTTATTTCGCATCGTACCA
polA_5	CCGCCCTTCCTCAAGCCTGA
polA_4	GGCCCGCTTGCTGTCGAAGA
polA_7	TCCGCTCACCTCGTCAATGGA
polA_6	CCCGGCATCAAACGCAACCA
polA_3	TGTAGCGGCGGCGATGCATA
polA_2	AGCCACACTCGCAACGTCGT
tsf_10	AGAGTACATCACAAGCGCAGT
tyrS_10	TGTTTAATGTACGCTCTGCT
polA_10	TTTCTCGTAATGGCAACTGT
tyrS_6	TATCAAGCCAGATCGCGCCGC
dnaA_7	TGCCGAAACCGCAAGTCAAA
dnaA_6	ATGCTGATCTGGCCGCTGAG
tsf_6	AAATCATGAGCGTCAAATCT
dnaA_10	TCGGTGAAGAGTTTGGAGGACGT
dnaA_4	GCCCACTCACTGCAAGGCGA
tsf_9	AAAAGATTTCGCGGCTAAGTCG
tsf_8	CCGCTATGAAGTTGGAGAAGGCA
tsf_7	TCTATTAGACCAAGCGTTCGTT
tsf_5	TGCGTACCTTCACATGGGCG
tsf_4	ACCTTCTTGCAAACACGCCAGC
tsf_3	TGACCGTATCGCAGCAGAAGG
tsf_2	AGCGTTAACTGAAACTGACGGA
tsf_1	AGGAGGAATACAAATGGCAATT
dnaA_2	GTGGATTGATTTCACACAGCTTG
infB_8	CAATCAGCTGGAAATCAACC
dnaA_1	GGACGTGCCGGAAGATGGAA
dnaA_9	CTTAAATAGCAGGACCGG
dnaA_8	CACATGCTGCTTCCCTCGC
infB_2	CCGCCGTGTGAAAACTGCCG
infB_3	AAGGCAGAGGGTCAGTCGCG
dnaA_5	GTCATTTCAAGTGACCGGCCGC
infB_1	GGGGTGAACGAATGGCTAAA
infB_6	TCGTTCTGTCGGTGAAGCCCG
infB_7	TCAGCAAAAGCCTGTAAAGCCGA
infB_5	TGAAGGGGAAGCAGGCGGAA
rplT_0	AACCTTTTTACGACGCTTAC
rplT_1	CCAGATTTCATGACCTGCT
rplT_3	GCATTTTACGGTTTACTTCGA
rplT_5	TTCCCTCCTAATTGTTCCTT
rplT_6	GCGGCTCTATATGATTACTTGT
glnR_0	GGAATTGTCATGCAGTTAACT
glnR_1	TGAGGAAAATGGACTGATATTT
glnR_2	TTAGAAATCAAGCACCTGATAG
glnR_5	GTCCGATGACGAACTGAG
cggR_2	GGATACGATAATGGCATCCTT
cggR_4	TAAGTGCCTGAAGCCTTCT
cggR_6	CGCGTCGTTATCATCTATTTT
cggR_8	GTCCCGTCATAGCCAAAAA
cggR_9	TTCATGACTCAAACGTTCCT
nusA_1	TCCGTGTATTTGCAAGAAAAG
nusA_3	CAGCGTCTGGACAATAAATT
nusA_5	TTATGATGGAACTGTCGAGC
nusA_7	CTTCCAAAGTGCTTGATGTC
rho_1	AGATACTTTGTCTCCGTTCC
rho_3	TAAAAGCACGATCAGCTCTG
rho_5	CATCATCCATACGTGAACCT
rho_8	CGCCAAAGCACATTCTTT
purB_1	CATGACGTTGTCGCTTTTAC
purB_5	AATGCCGCATAAACGAAATC
purB_7	CTCGGCCTTATCTATTCTCAG
abrB_1	TTCCAAGAGTACGACGCA
abrB_3	CTGCAAGTTTAAGGTTATCATC
abrB_4	CGTCATTATTCGACAAAATCCT
abrB_5	CTCCTCCCAAGAGATACTTATT
lysC_1	AAAGGAGTGAAATCGTGACC
lysC_3	GGCCCAATGTCGTAATTTC
lysC_7	GATGTGCTGACCATTTTGATT
rpmI_1	GACTTGTGTACGCGTGAG
rpmI_2	CGCTTACAACAGCACTCT
infC_2	CATGATTCGGCAGACAGG
infC_6	TTTATGAGTGATTGCGCGT
rplN_1	GGTGATGTAATTGTTTGCAC
rplN_3	TTCATACATCAGCTTCGATGA
glnA_2	CCTCGGCTTCAGTGATTTTA
glnA_6	TTGAAGTACGCAGTGTAGAC
alsT_2	GCCGGCCTACTATATTCAAA
alsT_7	GGCGAGACAAACATTGAATT
gapA_2	CTTCTAAGTGTTTCGCAGC
gapA_6	CGTTTACTTCTTCAGCTGTT
ylxS_0	TTCCTTCGCGTGTTTATTGA
ylxS_4	AAGACGTATGAGCCTATTGAC
ylxS_7	GAATACAAATGTTTTAAGGGGG
ylxR_2	CGGGGTGCTTATTTAACG
ylxQ_2	GGTTCTTGGACGCTCTATC
metN_2	AGCAATGGTTCAGCTTCTTT
metN_7	ATTGATGAAGACCGCGTC
metK_1	TCGGAATGTCAACATACGTA
metK_6	TACTTCGCAAGAATCAGCAA
purE_6	TGTTGCGACAACATCCAT
pbuG_2	TGGTATGGGTATTTCATGGC
pbuG_6	CTGGTACACTTGTTGCTGT
lysP_1	AACGAAGTCAAGTAACCGG
lysP_5	CCTGTGACATGACGTTTGTA
spo0E_0	CAGGGATTTACAGGGCATG
spo0E_2	AAAGAAATTAGGCTTGTGGC
rok_0	GACAGAAATGGAAGCCCTT
sinR_1	GCGAAGTCTTATTTAAGCTCA
sinR_4	TAGTGAATGGGAGAAATTGGT
sigB_2	CTGCTAGGCGCGATTAAG
sigB_7	ATATGAGCGGGTCAACCA
gyrA_1	ACAGAAGCACGAATGTCTAA
gyrA_5	TCTTCCTGCATCAACTTACC
tufA	TAGAACGCGGACAAGTTAAA
cspB	AGCTTGGCCTTCTTCTAAAG
rpsT	AAACTGCTCTTACTGAAGCA
rplJ	TTCGCTAAAAATCACGAAGC
rpsO	AGCGTCGTAATCTTCTTACG
rplK	CGAAATCGCTGAAACGAAAA
ybxF	GTGTTGTTTCACTTGCTGAA
hbs	AGTTACCAAAACCGATCAGT
rplS	GAAGGTGTTGTGATTAAGCG
rpsJ	TGTTGATGCTCTTATGCGAT
rpmH	GCTAAAACTAGACGACCGTT
rplU	GCAGCAAGTTTTTCGATGTA
rpsF	ACTGATCTTAGCTAGACGGT
rpmF	GAAGTTGTCTCACCGTGTAT
rplA	CGAACCCTAAAACTGGTACA
rpsS	TCTGAAGATATGGTAGGGCA
acpP	GCTGAAAAGATTGCAACAGT
rpmB	CTTAGAAGCGTTCATTGCG
rpmC	GAAAATACTGCTCGCATTCG
rplM	CGTCTTTCTTCAGAAGTTGC
rpmE	AGCAGAAGCGAATTTTTGAC
adk	GAAGCAAACTCAGCCTTTAC
mapA	TCGTGGCTTTAACTCATGAA
rpsU	TGTCTTTGATACACTGCGTT
rpsB	CGTTGGAACCCAAAAATGAA
hag	GCACTGTTGTTTGAAGACAA
ylbN	TCAAGAACACTCGTTGATGT
ptsH	AGATCACAATCTCTGCTTCC
rpsD	TCGTCTTGATAACGTTGTGT
rpsP	TGTAGCAGATTCTCGTTCAC
fbaA	TGGTCCAAGGTATTTACGTG
infC	CGTCCTTTAAAGCGGATAGA
pdhA	GAAGCTTCTCAGATTGCAAC
pdhC	CTATGCCTTCCGTACGTAAA
cspD	TGTATTTGTTCACTTCACAGC
ptsG	GATGCTTGTATCACTCGTCT
tig	AGGGATGAATGAACCAGAAC
yugI	TCATCTAATGCAACAAACGC
pgm	GTCTTTGTTTGTGAACGTGT
abrB	GGCAAGTCATGTTTGGTTTA
pgk	CCAGGATAGAAACGTACGTT
glpD	TCAGCTCAGAGAAAAAGACC
cspC	CGTACACTTTTCTGCAATCC
yqgA	AAGTACCCTGAATATTGCGG
speD	GGTGCAAATTTGTGAAATGC
qoxA	TTGGTCTGCAAAATGTTCAC
glpF	TGTATTTGGATGGGGATTGG
treP	TGAGAAACAAAAAGGCCTCT
yneF	ATGCAAATGGGAATGAAACC
sodA	TGGTGTTTCGTATGGTGAAT
lacZ_202	CAATGAATCGTCTGACCGA
lacZ_216	CAGAACAACTTTAACGCCG
lacZ_32	ATAACGACATTGGCGTAAGT
lacZ_39	AAATTATCGATGAGCGTGGT
lacZ_42	TGCCATTGTCAGACATGTAT
lacZ_45	GTCAGTATCCCCGTTTACAG
lacZ_48	AATGGATTTTTGCATCGAGC
lacZ_59	AATCAGCGATTTCCATGTTG
lacZ_63	TTACCCAACTTAATCGCCTT
lacZ_67	CAGTTTTTCCAGTTCCGTTT
lacZ_86	TAGTGGTCAAATGGCGATTA
lacZ_87	CCGAAATGGTCCATCAAAAA
